# Supplementary material for: ATPR‐induced G0/G1 phase arrest in gastric cancer cells by regulating the binding of 14‐3‐3ε and filamin A
Source: Cancer Med. 2018 Jun 4;7(7):3373–84. doi: 10.1002/cam4.1583 (PMC6051145; doi:10.1002/cam4.1583)
Supplement: Supplementary file 1 [file CAM4-7-3373-s001.xls]

## Sheet: Sheet1
Table S1 14-3-3ε-binding proteins involved in the cell cycle obtained from GO analysis
NO.	Protein ID	Gene name	Description	MW(KDa)	calc. pI	Coverage
1	Q8WWL7	CCNB3	G2/mitotic-specific cyclin-B3	157.8	6.7	14.48
2	Q96CW5	TUBGCP3	Gamma-tubulin complex component 3	103.5	8.1	15.33
3	Q4G163	FBXO43	F-box only protein 43	78.4	8.1	7.2
4	Q9BSJ2	TUBGCP2	Gamma-tubulin complex component 2	105.6	6.8	20.62
5	B4E124	ANKLE1	Ankyrin repeat and LEM domain-containing protein 1	46.6	6.1	15.03
6	P54652	HSPA2	Heat shock-related 70 kDa protein 2	70	5.7	21.44
7	P23258	TUBG1	Tubulin gamma-1 chain	51.1	6.1	21.51
8	Q15645	TRIP13	achytene checkpoint protein 2 homolog	48.5	6.1	4.63
9	M0R0L9	PAK4	Serine/threonine-protein kinase PAK 4	19.6	11	24.73
10	Q12873	CHD3	Chromodomain-helicase-DNA-binding protein 3	226.4	7.3	7.9
11	Q9Y3P9	RABGAP1	Rab GTPase-activating protein 1	121.7	5.2	13.56
12	P31947	SFN	Isoform 2 of 14-3-3 protein sigma	24.3	4.8	23.61
13	P61981	YWHAG	14-3-3 protein gamma	28.3	4.9	18.22
14	Q5T3N1	ANXA1	Annexin (Fragment)	22.7	5.5	20.59
15	P07900	HSP90AA1	Heat shock protein HSP 90-alpha	84.6	5	15.16
16	Q92621	NUP205	Nuclear pore complex protein Nup205	227.8	6.2	8.15
17	Q5UIP0	RIF1	Telomere-associated protein RIF1	274.3	5.5	10.76
18	P07996	THBS1	Thrombospondin-1	129.3	4.9	10.77
19	Q5HY54	FLNA	Filamin-A	276.4	6	10.82
20	P09884	POLA1	DNA polymerase alpha catalytic subunit	165.8	5.8	6.84
21	F8VZY9	KRT18	Keratin, type I cytoskeletal 18	43.7	5.4	20.72
22	Q9P2P6	STARD9	StAR-related lipid transfer protein 9	516	6.3	11.26
23	P62258	YWHAE	14-3-3 protein epsilon	29.2	4.7	40.39
24	B4DGU4	CTNNB1	Catenin beta-1	84.7	5.9	14.6
25	Q9H4B7	TUBB1	Tubulin beta-1 chain	50.3	5.2	13.8
Protein ID: accession number according to the Uniprot databases.
MW(kDa): molecular weight.
calc. pI: calculated isoelectric point of protein.
Coverage: sequence coverage, analyzed by SEQUEST search engine and Proteome Discoverer.
