# Supplementary material for: ATPR‐induced G0/G1 phase arrest in gastric cancer cells by regulating the binding of 14‐3‐3ε and filamin A
Source: Cancer Med. 2018 Jun 4;7(7):3373–84. doi: 10.1002/cam4.1583 (PMC6051145; doi:10.1002/cam4.1583)
Supplement: Supplementary file 2 [file CAM4-7-3373-s002.xls]

## Sheet: Sheet1
Table S2 14-3-3ε-binding proteins involved in the cell differentiation obtained from GO analysis
NO.	Protein ID	Gene name	Description	MW(KDa)	calc. pI	Coverage
1	P22528	SPRR1B	Cornifin-B	9.9	8.5	51.69
2	P23490	LOR	Loricrin	25.7	8.1	5.77
3	P20930	FLG	Filaggrin	434.9	9.2	22.26
4	P31947	SFN	soform 2 of 14-3-3 protein sigma	24.3	4.8	23.61
5	Q13402	MYO7A	Isoform 8 of Unconventional myosin-VIIa	249	8.7	11.5
6	B4DGU4	CTNNB1	Catenin beta-1	84.7	5.9	14.6
7	K7ELP7	KRT17	Keratin, type I cytoskeletal 17 (Fragment)	5.5	4.6	77.55
8	Q5T3N1	ANXA1	Annexin (Fragment)	22.7	5.5	20.59
9	Q16787	LAMA3	Isoform 3 of Laminin subunit alpha-3	360	7.2	12.36
10	P02751	FN1	Isoform 5 of Fibronectin	243.2	5.7	7.55
11	Q8WY19	DSCAM	Down syndrome cell adhesion molecule	192.4	7.8	7.22
12	O60469	DSCAM	Down syndrome cell adhesion molecule	222.1	7.7	8.4
13	P29508	SERPINB3	Serpin B3	44.5	6.8	20.77
14	Q5HY54	FLNA	Filamin-A	276.4	6	10.82
Protein ID: accession number according to the Uniprot databases.
MW(kDa): molecular weight.
calc. pI: calculated isoelectric point of protein.
Coverage: sequence coverage, analyzed by SEQUEST search engine and Proteome Discoverer.
